# Supplementary material for: Phylogenomic Evidence for the Origin of Obligate Anaerobic Anammox Bacteria Around the Great Oxidation Event
Source: Mol Biol Evol. 2022 Aug 3;39(8):msac170. doi: 10.1093/molbev/msac170 (PMC9387917; doi:10.1093/molbev/msac170)
Supplement: msac170_Supplementary_Data [file msac170_supplementary_data.zip]

Archive with 3 entries (3 files):
- DatasetsS1.xlsx
- DatasetsS2.xlsx
- SI.pdf
